# Supplementary material for: T cell receptor β-chain-targeting chimeric antigen receptor T cells against T cell malignancies
Source: Nat Commun. 2022 Jul 26;13:4334. doi: 10.1038/s41467-022-32092-8 (PMC9325690; doi:10.1038/s41467-022-32092-8)
Supplement: Supplementary file 4 — Source Data [file 41467_2022_32092_MOESM4_ESM.xlsx]

## Sheet: Figure 1
Figure 1c
		Control T			Vβ5-CAR-T			Vβ13-CAR-T			Vβ8-CAR-T
		Parameter 1	Parameter 2	Parameter 3	Parameter 1	Parameter 2	Parameter 3	Parameter 1	Parameter 2	Parameter 3	Parameter 1	Parameter 2	Parameter 3
	Vβ8	2.25012	2.31338	2.12874	1.67018	1.64718	1.62451	2.12874	1.81504	2.11404	0.147624	0.154963	0.143587
	Vβ5	0.140632	0.127627	0.140632	0.013048	0.013985	0.015953	0.15822	0.137738	0.125869	0.147624	0.126745	0.138696
	Vβ13	0.882703	0.779165	0.882703	1.1487	1.02101	0.864537	0.090873	0.100134	0.101532	1.33793	1.10957	1.16473
Figure 1d
		Control T			Vβ8-CAR-T
		Parameter 1	Parameter 2	Parameter 3	Parameter 1	Parameter 2	Parameter 3
	Vβ8+ cell percentage	2.63	2.77	3.72	0	0	0
Figure 1e
		Control T			Vβ8-CAR-T
		Parameter 1	Parameter 2	Parameter 3	Parameter 1	Parameter 2	Parameter 3
	IFN-γ (pg/ml)	404.253	368.409	392.017	22823.3	21959.6	22588.3
		Control T			Vβ8-CAR-T
		Parameter 1	Parameter 2	Parameter 3	Parameter 1	Parameter 2	Parameter 3
	TNF-α (pg/ml)	79.797	72.2446	73.3607	225.144	217.237	207.713

## Sheet: Figure 2
Figure 2a
	IFN-γ (pg/ml)	Control T			Vβ8-CAR-T
		Parameter 1	Parameter 2	Parameter 3	Parameter 1	Parameter 2	Parameter 3
	293-Vβ8-	163.719	160.466	163.177	268.987	277.388	260.402
	293-Vβ8+	154.862	164.983	180.682	18938.8	17965.3	18198.5
	TNF-α (pg/ml)	Control T			Vβ8-CAR-T
		Parameter 1	Parameter 2	Parameter 3	Parameter 1	Parameter 2	Parameter 3
	293-Vβ8-	63.9065	63.076	63.3528	71.1294	71.1294	70.2241
	293-Vβ8+	66.7486	63.1452	64.5991	561.869	594.311	559.642
Figure 2b
	IRFP+%	Control T			Vβ8-CAR-T
		Parameter 1	Parameter 2	Parameter 3	Parameter 1	Parameter 2	Parameter 3
	Jurkat-Vβ8-	71	70.1	72.9	67.5	76.6	70.6
	Jurkat-Vβ8+	65.1	62.9	63.4	13.9	13.1	13.3
	IFN-γ (pg/ml)	Control T			Vβ8-CAR-T
		Parameter 1	Parameter 2	Parameter 3	Parameter 1	Parameter 2	Parameter 3
	Jurkat-Vβ8-	183.025	175.091	167.331	299.882	299.704	329.821
	Jurkat-Vβ8+	173.648	173.828	166.247	15784.3	13749.4	14090.8
	TNF-α (pg/ml)	Control T			Vβ8-CAR-T
		Parameter 1	Parameter 2	Parameter 3	Parameter 1	Parameter 2	Parameter 3
	Jurkat-Vβ8-	69.737	68.6242	72.2446	70.6419	73.7096	74.827
	Jurkat-Vβ8+	62.9377	65.0148	62.7993	329.563	320.078	340.447
Figure 2d
	Granzyme+% in T cells	Control T			Vβ8-CAR-T
		Parameter 1	Parameter 2	Parameter 3	Parameter 1	Parameter 2	Parameter 3
	Jurkat-Vβ8-	4.61	6.08	6.31	8.01	10.15	6.89
	Jurkat-Vβ8+	8.67	5.55	4.62	31.16	31.73	34.46
Figure 2e
	Active Caspase3+%	Control T			Vβ8-CAR-T
		Parameter 1	Parameter 2	Parameter 3	Parameter 1	Parameter 2	Parameter 3
	Jurkat Vβ8+	0.44	0.4	0.47	9.02	9.33	9.09

## Sheet: Figure 3
Figure 3c
	CAR-T cell #(106)	Vβ8-CAR-T
		Parameter 1	Parameter 2	Parameter 3	Parameter 4
	D0	0	0	0	0
	D4	12.8	19.6	19.6	16.4
	D8	58.5	54.6	48.1	71.5
	D12	167.04	132.48	109.44	86.4
	D16	183	186	177	188.4
	D19	223.985	251.983	251.983	233.318
Figure 3d
	Tumor cell percentage	Control T			Vβ8-CAR-T
	1st Stimulation	Parameter 1	Parameter 2	Parameter 3	Parameter 1	Parameter 2	Parameter 3
	E:T=1	38.6	36.5	35.83	2.14	3.64	3.64
	E:T=2	61.72	62.53	61.91	7.38	6.92	9.32
	E:T=4	77.87	79.55	79.2	19.46	20.76	21.31
	Tumor cell percentage	Control T			Vβ8-CAR-T
	2nd Stimulation	Parameter 1	Parameter 2	Parameter 3	Parameter 1	Parameter 2	Parameter 3
	E:T=1	36.56	43.12	47.2	3.15	3.31	2.83
	E:T=2	69.45	70.58	69.89	11.8	15.02	12.47
	E:T=4	81.22	83.41	83.68	29.38	31.14	30.13
	Tumor cell percentage	Control T			Vβ8-CAR-T
	3rd Stimulation	Parameter 1	Parameter 2	Parameter 3	Parameter 1	Parameter 2	Parameter 3
	E:T=1	33.5	32.7	32.4	8.4	7.93	9.84
	E:T=2	65.2	65.5	64	19.8	19.6	20.8
	E:T=4	72.4	72.5	74.5	37.1	37	35.4
	Tumor cell percentage	Control T			Vβ8-CAR-T
	4th Stimulation	Parameter 1	Parameter 2	Parameter 3	Parameter 1	Parameter 2	Parameter 3
	E:T=1	42	45.4	43.3	14.9	14.2	13.9
	E:T=2	75.7	76	75.2	35.3	34.6	34.3
	E:T=4	89	88.4	89.6	52.2	54.2	57.6

## Sheet: Figure 4
Figure 4c
	Vβ8+hCD45+(%) BM	Control T	Vβ8-CAR-T
		45.94	0.08
		21.21	0.23
		28.86	0.58
		17.18	0.14
		38.61	0.17
		16.38	0.01
	Vβ8+hCD45+(%) Spleen	Control T	Vβ8-CAR-T
		0.2	0.06
		2.93	0.02
		0.21	0.02
		0.4	0
		0.79	0.01
		0.04	0.01
	Vβ8+hCD45+(%) PBMC	Control T	Vβ8-CAR-T
		0.31	0.18
		0.25	0.03
		0.1	0.01
		0.34	0.02
		0.53	0.03
		0.11	0
Figure 4e
	Bioluminescence intensity	Control					Vβ8-CAR-T
		Parameter 1	Parameter 2	Parameter 3	Parameter 4	Parameter 5	Parameter 1	Parameter 2	Parameter 3	Parameter 4	Parameter 5
	D6	82100000	23900000	206000000	12000000	14800000	345000000	18100000	20900000	216000000	178000000
	D13	314000000	1270000000	33800000	32100000	832000000	39900000	857000	1140000	4060000	143000000
	D20	11100000000	9300000000	14300000000	12800000000	6250000000	37300000	7580000	42000000	6770000	30800000
	D27	25000000000	19500000000	12700000000	16600000000	16300000000	417000000	309000000	1360000000	301000000	191000000
Figure 4f
	Percent survival	Control T	Vβ8-CAR-T
	D35	1
	D35	1
	D39	1
	D39	1
	D41	1
	D43	1
	D45		1
	D50		1
	D51		1
	D52		1
	D53		1
	D60		1
	D64		1
	D61		1
	D68		1
	D72		1

## Sheet: Figure 5
Figure 5b
	TCR Vβ5+%	Control T			Vβ5-CAR-T
	CCRF-CEM-Vβ5+ tumor	Parameter 1	Parameter 2	Parameter 3	Parameter 1	Parameter 2	Parameter 3
	Donor #228	40.8	38.18	38.15	2.81	2.63	2.76
	Donor #263	25.35	24.42	23.76	2.46	1.66	1.76
	TCR Vβ5+%	Control T			Vβ5-CAR-T
	Hut-78-Vβ5+ tumor	Parameter 1	Parameter 2	Parameter 3	Parameter 1	Parameter 2	Parameter 3
	Donor #228	5.95	5.58	5.15	0.13	0.09	0.12
	Donor #263	3.94	3.97	3.59	0.11	0.15	0.2
Figure 5c
	IFN-γ (pg/ml)	Control T			Vβ5-CAR-T
	CCRF-CEM-Vβ5+ tumor	Parameter 1	Parameter 2	Parameter 3	Parameter 1	Parameter 2	Parameter 3
	Donor #228	2035.64	2351.82	2834.83	16544.5	16556	17283
	Donor #263	3744.89	3971.75	3566.93	16100.8	15238.8	15256.7
	IFN-γ (pg/ml)	Control T			Vβ5-CAR-T
	Hut-78-Vβ5+ tumor	Parameter 1	Parameter 2	Parameter 3	Parameter 1	Parameter 2	Parameter 3
	Donor #228	380.653	345.863	348.361	5327.82	5200.46	4882.96
	Donor #263	1117.35	946.272	956.151	7255.16	7082.6	6778.06
Figure 5d
	Vβ5+hCD45+(%) PBMC D9	Control T	Vβ5-CAR-T
		7.27	0.34
		7.34	0
		10.1	0.37
		5.4	4.26
		9.32	0.42
		9.09	0
		2.58	0
	Vβ5+hCD45+(%) PBMC D19	Control T	Vβ5-CAR-T
		87.44	0
		89.1	0
		87.55	0
		85.43	0
		89.31	4.17
		89.13	0
		86.92	0.64
Figure 5e
	Percent survival	Control T	Vβ5-CAR-T
	D18	1
	D18	1
	D19	1
	D19	1
	D21	1
	D22	1
	D23	1
	D23	1
	D23	1
	D32		1
	D35		1
	D35		1
	D36		1
	D36		1
	D43		1

## Sheet: Figure 6
Figure 6b
	TCR αβ+ in CD45+%	PBS	anti-CD3	anti-Vβ8
		54.1	2.23	66.4
		61.7	3.39	85.7
		42.3	36.8	81.1
		58.9	40.3	84.1
		63.9	1.11	73.3
		68.7	6.93	69.9
	TCR Vβ8+ in CD45+%	PBS	anti-CD3	anti-Vβ8
		7.93	0.15	0.59
		9.86	0.1	0.62
		7.18	0.066	0.67
		7.9	5.31	0.71
		10.5	6.41	0.88
		7.82	0.37	1.04
Figure 6c
	Relative Ab production	PBS	anti-CD3	anti-Vβ8
		2.659	0.9759	2.4194
		2.9011	1.0675	2.4924
		3.019	1.1412	2.3632
		2.9804	1.0414	2.6142
		2.6835	0.979	2.1438
		2.8735	1.0282	2.1876
Figure 6d
	OT-I pentermer+ in CD8+ cells%	PBS	anti-CD3	anti-Vβ8
		8.18	0	5.48
		12.9	0	13.4
		6.09	0.12	15
		10.7	0.52	6.9
		9.01	1.13	16.5
		9.36	0.037	17.7
Figure 6e
	Tumor volume (mm3)	PBS						anti-CD3						anti-Vβ8
		Parameter 1	Parameter 2	Parameter 3	Parameter 4	Parameter 5	Parameter 6	Parameter 1	Parameter 2	Parameter 3	Parameter 4	Parameter 5	Parameter 6	Parameter 1	Parameter 2	Parameter 3	Parameter 4	Parameter 5	Parameter 6
	D5	42.067	29.736	34.344	37.82	62.928	82.005	17.384	20.445	16.744	17.64	14.8	34.65	22.95	17.64	25	38.556	36.855	22.287
	D8	57.6	58.156	42.525	65.268	97.092	130.425	215.325	189	177.6	201.756	420.462	408.177	52.164	46.926	96.348	78.848	65.274	37.375
	D10	94.608	74.752	63.75	109.147	195.934	188.641	451.656	501.228	461.16	475.86	619.658	503.052	126.084	44.226	131.241	122.322	130.086	70.6875
	D13	299.25	203.112	58.65	352.82	578.34	655.492	1128.6	826.728	747.384	993.72	1087.63	858.99	434.176	90.024	716.87	322.677	378.95	170.28
	D18	620.416	491.97	183.54	813.15	792.576	1230.5	1498.38	1477.98	924.616	1651.86	2541.5	1400.67		174.876	1170.08	613.548	861.696	470.407

## Sheet: Supplementary1
Supplymetary 1a
	Normal T cells	TCR Vβ subtypes	1	2	3	4	5	6	7	8	11	12	13.1	13.2	14	15	16	17	18	20	21	22	23	24
			0.008697	5.95735	12.9481	11.3504	5.5584	3.19246	11.8324	11.3504	0.98944	2.79852	5.63598	2.75999	8.08175	2.72201	2.18051	2.79852	2.10623	2.38612	0.347401	2.35328	2.36964	1.66402
		Relative Vβ usage %	0.010781	5.67518	11.5889	11.8324	5.0095	2.57518	11.3504	13.2202	1.05312	3.17041	5.99878	2.75999	7.28369	2.99939	2.18051	3.28222	1.97886	1.95161	0.413138	2.38612	2.47027	1.88514
			0.008942	5.36906	10.6639	11.272	3.74424	3.23703	12.4206	11.1941	1.07524	2.8376	5.36906	2.81799	8.19458	2.99939	2.22634	3.12677	2.03448	2.16545	0.367216	2.4532	2.33701	1.61851
Supplymetary 1b
	Jurkat	TCR Vβ subtypes	1	2	3	4	5	6	7	8	11	12	13.1	13.2	14	15	16	17	18	20	21	22	23	24
			5.26521e-05	0.009334	1.01877	0.003441	0.003953	0.197063	0.041567	100.903	0.02002	0.024629	0.011905	0.000288	0.175036	0.007522	0.004072	0.005401	0.001793	0.013121	0.004185	0.005486	0.115654	0.005514
		Relative Vβ usage %	8.73198e-05	0.008014	0.990916	0.002833	0.001767	0.190305	0.035912	98.1438	0.020727	0.024969	0.01066	0.000353	0.177581	0.006504	0.004666	0.005599	0.001948	0.013658	0.005486	0.004553	0.129227	0.006419
			4.01818e-05	0.006648	0.886885	0.001818	0.001685	0.171557	0.045243	96.1242	0.022509	0.025336	0.009727	0.000297	0.166835	0.005712	0.003506	0.0041	0.001991	0.013856	0.005005	0.004977	0.133751	0.006475
Supplymetary 1c
	Primary T cell leukemia	TCR Vβ subtypes	1	2	3	4	5	6	7	8	11	12	13.1	13.2	14	15	16	17	18	20	21	22	23	24
			0.000182	90.3969	0.002105	0.000585	0.004365	0.106426	0.02408	0.022575	0.000124	5.2714	0.0258	0.001479	0.000197	5.72e-05	0.012857	0.402912	0.197371	0.131151	0.007138	0.001733	0.636404	0.017566
		Relative Vβ usage %	0.000211	97.559	2.84e-05	0.000452	0.00344	0.104921	0.018813	0.02279	6.67e-05	5.53349	0.027735	0.001479	0.009159	9.37e-05	0.011266	0.405707	0.197371	0.110296	0.007031	0.001991	0.546533	0.0172
			0.005483	91.0257	9.44e-05	0.0014	0.003462	0.096536	0.025585	0.019479	0.000755	5.61067	0.026875	0.001296	0.016835	5.5e-05	0.018297	0.419898	0.199951	0.117391	0.006751	0.0014	0.542663	0.016964

## Sheet: Supplementary5
Supplementary5
	Vβ8+%	Control T	Vβ8-CAR-T
		5.06	0
		4.6	0
		3.17	0.073
		5	0.02
		2.99	0
		4.14	0.23

## Sheet: Supplementary6
Supplementary6a
	CD4+T cell	Vβ8+ Jurkat percentage%	Parameter 1	Parameter 2	Parameter 3	Parameter 4
		0	31	29.41	27.42	28.35
		0.01	26.69	27.02	25.75	25.02
		0.02	25.26	23.72	26.77	23.27
		0.04	25.11	29.55	28.09	27.38
		0.08	25.85	29.61	23.11	28.71
		0.16	30.06	35.07	28.38	38.31
		0.32	35.14	41.22	35.64	38.39
Supplementary6b
	CD8+T cell	Vβ8+ Jurkat percentage%	Parameter 1	Parameter 2	Parameter 3	Parameter 4
		0	8.55	10.74	7.17	7.77
		0.01	9.95	11.97	8.75	9.91
		0.02	13.68	11.08	11.3	9.84
		0.04	12.01	9.38	10.06	7.22
		0.08	12.75	12.58	12.44	10.29
		0.16	13.98	22.08	12.4	21.96
		0.32	18.35	21.68	16.78	21.86

## Sheet: Supplementary9
Supplementary 9
	Remaining tumor(%)	hCD20			mF231
		Parameter 1	Parameter 2	Parameter 3	Parameter 1	Parameter 2	Parameter 3
	C1498-Vβ8-	52.3	53.2	53.1	42.4	42.7	42.8
	C1498-Vβ8+	48.5	51	49.6	17	17.1	17
	IFN-γ (pg/ml)	hCD20			mF231
		Parameter 1	Parameter 2	Parameter 3	Parameter 1	Parameter 2	Parameter 3
	C1498-Vβ8-	11.1297	11.6814	12.7787	23.4937	23.3809	23.7191
	C1498-Vβ8+	14.7338	13.7004	12.1941	71.2508	73.6274	67.501

[truncated: 2 more sheets: Supplementary10, Supplementary11]
